# Supplementary material for: Specialized Metabolites from the Allelopathic Plant Retama raetam as Potential Biopesticides
Source: Toxins (Basel). 2022 Apr 28;14(5):311. doi: 10.3390/toxins14050311 (PMC9146260; doi:10.3390/toxins14050311)
Supplement: Supplementary file 1 [file toxins-14-00311-s001.zip]

Archive with 1 entries (1 files):
- toxins-1696863-supplementary.pdf
